# Supplementary material for: ZuCo, a simultaneous EEG and eye-tracking resource for natural sentence reading
Source: Sci Data. 2018 Dec 11;5:180291. doi: 10.1038/sdata.2018.291 (PMC6289117; doi:10.1038/sdata.2018.291)
Supplement: Supplementary file 1 [file sdata2018291-isa1.zip]

Archive with 4 entries (4 files):
- i_Investigation.txt
- s_Hollenstein303A_study.txt
- a_Hollenstein303A_eeg.txt
- a_Hollenstein303A_eye.txt
