# Supplementary material for: ZuCo, a simultaneous EEG and eye-tracking resource for natural sentence reading
Source: Sci Data. 2018 Dec 11;5:180291. doi: 10.1038/sdata.2018.291 (PMC6289117; doi:10.1038/sdata.2018.291)
Supplement: Supplementary file 1 [file sdata2018291-isa1.zip › i_Investigation.txt]

# Investigation File generated for Scientific Data with Investigation File Authoring Tool version 0.1.0 on 15/11/2018 - This metadata file is CC0
ONTOLOGY SOURCE REFERENCE
Term Source Name	NCBITaxon	UBERON	EFO	ERO	PATO	NBO	CMO	OBI
Term Source File	http://data.bioontology.org/ontologies/NCBITAXON	http://data.bioontology.org/ontologies/UBERON	http://data.bioontology.org/ontologies/EFO	http://data.bioontology.org/ontologies/ERO	http://data.bioontology.org/ontologies/PATO	http://data.bioontology.org/ontologies/NBO	http://data.bioontology.org/ontologies/CMO	http://data.bioontology.org/ontologies/OBI
Term Source Version	2016AB	releases/2014-06-15	2.101	2013-08-02	unknown	2012-07-09	2.41	2014-08-18
Term Source Description	National Center for Biotechnology Information (NCBI) Organismal Classification	Uber Anatomy Ontology	Experimental Factor Ontology	Eagle-I Research Resource Ontology	Phenotypic Quality Ontology	Neuro Behavior Ontology	Clinical Measurement Ontology	Ontology for Biomedical Investigations
INVESTIGATION
Investigation Identifier
Investigation Title
Investigation Description
Investigation Submission Date
Investigation Public Release Date
INVESTIGATION PUBLICATIONS
Investigation PubMed ID
Investigation Publication DOI
Investigation Publication Author List
Investigation Publication Title
Investigation Publication Status
Investigation Publication Status Term Accession Number
Investigation Publication Status Term Source REF
INVESTIGATION CONTACTS
Investigation Person Last Name
Investigation Person Mid Initials
Investigation Person First Name
Investigation Person Address
Investigation Person Phone
Investigation Person Fax
Investigation Person Email
Investigation Person Affiliation
Investigation Person Roles
Investigation Person Roles Term Accession Number
Investigation Person Roles Term Source REF
STUDY
Study Identifier	10.1038/sdata.2018.291
Study Title	ZuCo, a simultaneous EEG and eye-tracking resource for natural sentence reading
Study Submission Date	27/07/2018
Study Public Release Date	11/12/2018
Study Description	http://www.nature.com/articles/sdata2018291#abstract
Study File Name	s_Hollenstein303A_study.txt
Comment[Subject Keywords]	//;///;///
Comment[Manuscript Licence]	CC BY-4.0
Comment[Experimental Metadata Licence]	CC0
Comment[Supplementary Information File Name]		Supplementary Table S1
Comment[Supplementary Information File Type]	x-zip-compressed	vnd.openxmlformats-officedocument.wordprocessingml.document
Comment[Supplementary Information File URL]	http://www.nature.com/articles/sdata2018291#supplementary-information	http://www.nature.com/articles/sdata2018291#supplementary-information
Comment[Data Repository]	Open Science Framework
Comment[Data Record Accession]	doi:10.17605/OSF.IO/Q3ZWS
Comment[Data Record URI]	https://doi.org/10.17605/OSF.IO/Q3ZWS
STUDY DESIGN DESCRIPTORS
Study Design Type	time series design	process-based data analysis objective	natural language processing objective
Study Design Type Term Accession Number	http://www.ebi.ac.uk/efo/EFO_0001779	ERO:0100084	ERO:0100106
Study Design Type Term Source REF	EFO	ERO	ERO
STUDY PUBLICATIONS
Study PubMed ID
Study Publication DOI
Study Publication Author List
Study Publication Title
Study Publication Status
Study Publication Status Term Accession Number
Study Publication Status Term Source REF
STUDY FACTORS
Study Factor Name	age	sex
Study Factor Type	age	biological sex
Study Factor Type Term Accession Number	PATO:0000011	PATO:0000047
Study Factor Type Term Source REF	PATO	NBO
STUDY ASSAYS
Study Assay Measurement Type	brain activity measurement	eye movement
Study Assay Measurement Type Term Accession Number	CMO:0001737	NBO:0000444
Study Assay Measurement Type Term Source REF	CMO	NBO
Study Assay Technology Type	electroencephalography	eye tracking device
Study Assay Technology Type Term Accession Number	ERO:0001337	ERO:0001420
Study Assay Technology Type Term Source REF	ERO	ERO
Study Assay Technology Platform	instrument; manufacturer	instrument; manufacturer
Study Assay File Name	a_Hollenstein303A_eeg.txt	a_Hollenstein303A_eye.txt
STUDY PROTOCOLS
Study Protocol Name	Participants	EEG acquisition	Eye-tracking acquisition
Study Protocol Type	selection	electroencephalogram measurement	measurement method
Study Protocol Type Term Accession Number	OBI:0001928	http://www.ebi.ac.uk/efo/EFO_0004357	ERO:0001319
Study Protocol Type Term Source REF	OBI	EFO	ERO
Study Protocol Description			
Study Protocol URI	""	""	""
Study Protocol Version			
Study Protocol Parameters Name	""	instrument; manufacturer	instrument; manufacturer
Study Protocol Parameters Name Term Accession Number	""	""	""
Study Protocol Parameters Name Term Source REF	""	""	""
Study Protocol Components Name	""	""	""
Study Protocol Components Type	""	""	""
Study Protocol Components Type Term Accession Number	""	""	""
Study Protocol Components Type Term Source REF	""	""	""
STUDY CONTACTS
Study Person Last Name	Hollenstein	Rotsztejn	Troendle	Pedroni	Zhang	Langer
Study Person First Name	Nora	Jonathan	Marius	Andreas	Ce	Nicolas
Study Person Mid Initials						
Study Person Email	noraho@ethz.ch	""	""	""	""	""
Study Person Phone						
Study Person Fax						
Study Person Address						
Study Person Affiliation	Department of Computer Science, ETH Zurich, Zurich, Switzerland	Department of Computer Science, ETH Zurich, Zurich, Switzerland	Methods of Plasticity Research, Department of Psychology, University of Zurich, Zurich, Switzerland	Methods of Plasticity Research, Department of Psychology, University of Zurich, Zurich, Switzerland	Department of Computer Science, ETH Zurich, Zurich, Switzerland	Methods of Plasticity Research, Department of Psychology, University of Zurich, Zurich, Switzerland
Study Person Roles						
Study Person Roles Term Accession Number						
Study Person Roles Term Source REF						
Comment[Study Person ORCID]						0000-0002-6038-9471
Comment[Funder]						
Comment[FundRef ID]						
Comment[Funder Term Source REF]						
Comment[Grant Identifier]						
