# Supplementary material for: ZuCo, a simultaneous EEG and eye-tracking resource for natural sentence reading
Source: Sci Data. 2018 Dec 11;5:180291. doi: 10.1038/sdata.2018.291 (PMC6289117; doi:10.1038/sdata.2018.291)
Supplement: Supplementary file 1 [file sdata2018291-isa1.zip › s_Hollenstein303A_study.txt]

Source Name	Characteristics[organism]	Term Source REF	Term Accession Number	Characteristics[organism part]	Term Source REF	Term Accession Number	Characteristics[developmental stage]	Term Source REF	Term Accession Number	Protocol REF	Sample Name	Factor Value[age]	Factor Value[sex]
healthy adult native English speakers	Homo sapiens	NCBITaxon	NCBITaxon:9606	brain	UBERON	UBERON:0000955	adult	EFO	EFO:0001272	Participants	ZKW brain	25	female
healthy adult native English speakers	Homo sapiens	NCBITaxon	NCBITaxon:9606	brain	UBERON	UBERON:0000955	adult	EFO	EFO:0001272	Participants	ZDN brain	32	male
healthy adult native English speakers	Homo sapiens	NCBITaxon	NCBITaxon:9606	brain	UBERON	UBERON:0000955	adult	EFO	EFO:0001272	Participants	ZPH brain	26	male
healthy adult native English speakers	Homo sapiens	NCBITaxon	NCBITaxon:9606	brain	UBERON	UBERON:0000955	adult	EFO	EFO:0001272	Participants	ZMG brain	51	male
healthy adult native English speakers	Homo sapiens	NCBITaxon	NCBITaxon:9606	brain	UBERON	UBERON:0000955	adult	EFO	EFO:0001272	Participants	ZAB brain	41	female
healthy adult native English speakers	Homo sapiens	NCBITaxon	NCBITaxon:9606	brain	UBERON	UBERON:0000955	adult	EFO	EFO:0001272	Participants	ZJN brain	51	female
healthy adult native English speakers	Homo sapiens	NCBITaxon	NCBITaxon:9606	brain	UBERON	UBERON:0000955	adult	EFO	EFO:0001272	Participants	ZKH brain	41	female
healthy adult native English speakers	Homo sapiens	NCBITaxon	NCBITaxon:9606	brain	UBERON	UBERON:0000955	adult	EFO	EFO:0001272	Participants	ZGW brain	49	male
healthy adult native English speakers	Homo sapiens	NCBITaxon	NCBITaxon:9606	brain	UBERON	UBERON:0000955	adult	EFO	EFO:0001272	Participants	ZJS brain	42	male
healthy adult native English speakers	Homo sapiens	NCBITaxon	NCBITaxon:9606	brain	UBERON	UBERON:0000955	adult	EFO	EFO:0001272	Participants	ZKB brain	26	female
healthy adult native English speakers	Homo sapiens	NCBITaxon	NCBITaxon:9606	brain	UBERON	UBERON:0000955	adult	EFO	EFO:0001272	Participants	ZDM brain	25	male
healthy adult native English speakers	Homo sapiens	NCBITaxon	NCBITaxon:9606	brain	UBERON	UBERON:0000955	adult	EFO	EFO:0001272	Participants	ZJM brain	41	male
healthy adult native English speakers	Homo sapiens	NCBITaxon	NCBITaxon:9606	eye	UBERON	UBERON:0000970	adult	EFO	EFO:0001272	Participants	ZKW eyes	25	female
healthy adult native English speakers	Homo sapiens	NCBITaxon	NCBITaxon:9606	eye	UBERON	UBERON:0000970	adult	EFO	EFO:0001272	Participants	ZDN eyes	32	male
healthy adult native English speakers	Homo sapiens	NCBITaxon	NCBITaxon:9606	eye	UBERON	UBERON:0000970	adult	EFO	EFO:0001272	Participants	ZPH eyes	26	male
healthy adult native English speakers	Homo sapiens	NCBITaxon	NCBITaxon:9606	eye	UBERON	UBERON:0000970	adult	EFO	EFO:0001272	Participants	ZMG eyes	51	male
healthy adult native English speakers	Homo sapiens	NCBITaxon	NCBITaxon:9606	eye	UBERON	UBERON:0000970	adult	EFO	EFO:0001272	Participants	ZAB eyes	41	female
healthy adult native English speakers	Homo sapiens	NCBITaxon	NCBITaxon:9606	eye	UBERON	UBERON:0000970	adult	EFO	EFO:0001272	Participants	ZJN eyes	51	female
healthy adult native English speakers	Homo sapiens	NCBITaxon	NCBITaxon:9606	eye	UBERON	UBERON:0000970	adult	EFO	EFO:0001272	Participants	ZKH eyes	41	female
healthy adult native English speakers	Homo sapiens	NCBITaxon	NCBITaxon:9606	eye	UBERON	UBERON:0000970	adult	EFO	EFO:0001272	Participants	ZGW eyes	49	male
healthy adult native English speakers	Homo sapiens	NCBITaxon	NCBITaxon:9606	eye	UBERON	UBERON:0000970	adult	EFO	EFO:0001272	Participants	ZJS eyes	42	male
healthy adult native English speakers	Homo sapiens	NCBITaxon	NCBITaxon:9606	eye	UBERON	UBERON:0000970	adult	EFO	EFO:0001272	Participants	ZKB eyes	26	female
healthy adult native English speakers	Homo sapiens	NCBITaxon	NCBITaxon:9606	eye	UBERON	UBERON:0000970	adult	EFO	EFO:0001272	Participants	ZDM eyes	25	male
healthy adult native English speakers	Homo sapiens	NCBITaxon	NCBITaxon:9606	eye	UBERON	UBERON:0000970	adult	EFO	EFO:0001272	Participants	ZJM eyes	41	male
