# Supplementary material for: ZuCo, a simultaneous EEG and eye-tracking resource for natural sentence reading
Source: Sci Data. 2018 Dec 11;5:180291. doi: 10.1038/sdata.2018.291 (PMC6289117; doi:10.1038/sdata.2018.291)
Supplement: Supplementary file 1 [file sdata2018291-isa1.zip › a_Hollenstein303A_eye.txt]

Sample Name	Protocol REF	Parameter Value[instrument]	Parameter Value[manufacturer]	Comment[task]	Comment[task block]	Assay Name	Raw Data File	Comment[Data Repository]	Comment[Data Record Accession]	Comment[Data Record URI]
ZKW eyes	Eye-tracking acquisition	EyeLink 1000 Plus	SR Research	1	1-4	ZKW Eye-tracking task 1 block 1-4	task1/Raw data/ZKW/ZKW_SR1_ET.mat; ZKW_SR2_ET.mat; ZKW_SR3_ET.mat; ZKW_SR4_ET.mat	Open Science Framework	doi:10.17605/OSF.IO/Q3ZWS	https://doi.org/10.17605/OSF.IO/Q3ZWS
ZDN eyes	Eye-tracking acquisition	EyeLink 1000 Plus	SR Research	1	1-4	ZDN Eye-tracking task 1 block 1-4	task1/Raw data/ZDN/ZDN_SR1_ET.mat; ZDN_SR2_ET.mat; ZDN_SR3_ET.mat; ZDN_SR4_ET.mat	Open Science Framework	doi:10.17605/OSF.IO/Q3ZWS	https://doi.org/10.17605/OSF.IO/Q3ZWS
ZPH eyes	Eye-tracking acquisition	EyeLink 1000 Plus	SR Research	1	1-4	ZPH Eye-tracking task 1 block 1-4	task1/Raw data/ZPH/ZPH_SR1_ET.mat; ZPH_SR2_ET.mat; ZPH_SR3_ET.mat; ZPH_SR4_ET.mat	Open Science Framework	doi:10.17605/OSF.IO/Q3ZWS	https://doi.org/10.17605/OSF.IO/Q3ZWS
ZMG eyes	Eye-tracking acquisition	EyeLink 1000 Plus	SR Research	1	1-4	ZMG Eye-tracking task 1 block 1-4	task1/Raw data/ZMG/ZMG_SR1_ET.mat; ZMG_SR2_ET.mat; ZMG_SR3_ET.mat; ZMG_SR4_ET.mat	Open Science Framework	doi:10.17605/OSF.IO/Q3ZWS	https://doi.org/10.17605/OSF.IO/Q3ZWS
ZAB eyes	Eye-tracking acquisition	EyeLink 1000 Plus	SR Research	1	1-4	ZAB Eye-tracking task 1 block 1-4	task1/Raw data/ZAB/ZAB_SR1_ET.mat; ZAB_SR2_ET.mat; ZAB_SR3_ET.mat; ZAB_SR4_ET.mat	Open Science Framework	doi:10.17605/OSF.IO/Q3ZWS	https://doi.org/10.17605/OSF.IO/Q3ZWS
ZJN eyes	Eye-tracking acquisition	EyeLink 1000 Plus	SR Research	1	1-4	ZJN Eye-tracking task 1 block 1-4	task1/Raw data/ZJN/ZJN_SR1_ET.mat; ZJN_SR2_ET.mat; ZJN_SR3_ET.mat; ZJN_SR4_ET.mat	Open Science Framework	doi:10.17605/OSF.IO/Q3ZWS	https://doi.org/10.17605/OSF.IO/Q3ZWS
ZKH eyes	Eye-tracking acquisition	EyeLink 1000 Plus	SR Research	1	1-4	ZKH Eye-tracking task 1 block 1-4	task1/Raw data/ZKH/ZKH_SR1_ET.mat; ZKH_SR2_ET.mat; ZKH_SR3_ET.mat; ZKH_SR4_ET.mat	Open Science Framework	doi:10.17605/OSF.IO/Q3ZWS	https://doi.org/10.17605/OSF.IO/Q3ZWS
ZGW eyes	Eye-tracking acquisition	EyeLink 1000 Plus	SR Research	1	1-4	ZGW Eye-tracking task 1 block 1-4	task1/Raw data/ZGW/ZGW_SR1_ET.mat; ZGW_SR2_ET.mat; ZGW_SR3_ET.mat; ZGW_SR4_ET.mat	Open Science Framework	doi:10.17605/OSF.IO/Q3ZWS	https://doi.org/10.17605/OSF.IO/Q3ZWS
ZJS eyes	Eye-tracking acquisition	EyeLink 1000 Plus	SR Research	1	1-4	ZJS Eye-tracking task 1 block 1-4	task1/Raw data/ZJS/ZJS_SR1_ET.mat; ZJS_SR2_ET.mat; ZJS_SR3_ET.mat; ZJS_SR4_ET.mat	Open Science Framework	doi:10.17605/OSF.IO/Q3ZWS	https://doi.org/10.17605/OSF.IO/Q3ZWS
ZKB eyes	Eye-tracking acquisition	EyeLink 1000 Plus	SR Research	1	1-4	ZKB Eye-tracking task 1 block 1-4	task1/Raw data/ZKB/ZKB_SR1_ET.mat; ZKB_SR2_ET.mat; ZKB_SR3_ET.mat; ZKB_SR4_ET.mat	Open Science Framework	doi:10.17605/OSF.IO/Q3ZWS	https://doi.org/10.17605/OSF.IO/Q3ZWS
ZDM eyes	Eye-tracking acquisition	EyeLink 1000 Plus	SR Research	1	1-4	ZDM Eye-tracking task 1 block 1-4	task1/Raw data/ZDM/ZDM_SR1_ET.mat; ZDM_SR2_ET.mat; ZDM_SR3_ET.mat; ZDM_SR4_ET.mat	Open Science Framework	doi:10.17605/OSF.IO/Q3ZWS	https://doi.org/10.17605/OSF.IO/Q3ZWS
ZJM eyes	Eye-tracking acquisition	EyeLink 1000 Plus	SR Research	1	1-4	ZJM Eye-tracking task 1 block 1-4	task1/Raw data/ZJM/ZJM_SR1_ET.mat; ZJM_SR2_ET.mat; ZJM_SR3_ET.mat; ZJM_SR4_ET.mat	Open Science Framework	doi:10.17605/OSF.IO/Q3ZWS	https://doi.org/10.17605/OSF.IO/Q3ZWS
ZKW eyes	Eye-tracking acquisition	EyeLink 1000 Plus	SR Research	1	5-8	ZKW Eye-tracking task 1 block 5-8	task1/Raw data/ZKW/ZKW_SR5_ET.mat; ZKW_SR6_ET.mat; ZKW_SR7_ET.mat; ZKW_SR8_ET.mat	Open Science Framework	doi:10.17605/OSF.IO/Q3ZWS	https://doi.org/10.17605/OSF.IO/Q3ZWS
ZDN eyes	Eye-tracking acquisition	EyeLink 1000 Plus	SR Research	1	5-8	ZDN Eye-tracking task 1 block 5-8	task1/Raw data/ZDN/ZDN_SR5_ET.mat; ZDN_SR6_ET.mat; ZDN_SR7_ET.mat; ZDN_SR8_ET.mat	Open Science Framework	doi:10.17605/OSF.IO/Q3ZWS	https://doi.org/10.17605/OSF.IO/Q3ZWS
ZPH eyes	Eye-tracking acquisition	EyeLink 1000 Plus	SR Research	1	5-8	ZPH Eye-tracking task 1 block 5-8	task1/Raw data/ZPH/ZPH_SR5_ET.mat; ZPH_SR6_ET.mat; ZPH_SR7_ET.mat; ZPH_SR8_ET.mat	Open Science Framework	doi:10.17605/OSF.IO/Q3ZWS	https://doi.org/10.17605/OSF.IO/Q3ZWS
ZMG eyes	Eye-tracking acquisition	EyeLink 1000 Plus	SR Research	1	5-8	ZMG Eye-tracking task 1 block 5-8	task1/Raw data/ZMG/ZMG_SR5_ET.mat; ZMG_SR6_ET.mat; ZMG_SR7_ET.mat; ZMG_SR8_ET.mat	Open Science Framework	doi:10.17605/OSF.IO/Q3ZWS	https://doi.org/10.17605/OSF.IO/Q3ZWS
ZAB eyes	Eye-tracking acquisition	EyeLink 1000 Plus	SR Research	1	5-8	ZAB Eye-tracking task 1 block 5-8	task1/Raw data/ZAB/ZAB_SR5_ET.mat; ZAB_SR6_ET.mat; ZAB_SR7_ET.mat; ZAB_SR8_ET.mat	Open Science Framework	doi:10.17605/OSF.IO/Q3ZWS	https://doi.org/10.17605/OSF.IO/Q3ZWS
ZJN eyes	Eye-tracking acquisition	EyeLink 1000 Plus	SR Research	1	5-8	ZJN Eye-tracking task 1 block 5-8	task1/Raw data/ZJN/ZJN_SR5_ET.mat; ZJN_SR6_ET.mat; ZJN_SR7_ET.mat; ZJN_SR8_ET.mat	Open Science Framework	doi:10.17605/OSF.IO/Q3ZWS	https://doi.org/10.17605/OSF.IO/Q3ZWS
ZKH eyes	Eye-tracking acquisition	EyeLink 1000 Plus	SR Research	1	5-8	ZKH Eye-tracking task 1 block 5-8	task1/Raw data/ZKH/ZKH_SR5_ET.mat; ZKH_SR6_ET.mat; ZKH_SR7_ET.mat; ZKH_SR8_ET.mat	Open Science Framework	doi:10.17605/OSF.IO/Q3ZWS	https://doi.org/10.17605/OSF.IO/Q3ZWS
ZGW eyes	Eye-tracking acquisition	EyeLink 1000 Plus	SR Research	1	5-8	ZGW Eye-tracking task 1 block 5-8	task1/Raw data/ZGW/ZGW_SR5_ET.mat; ZGW_SR6_ET.mat; ZGW_SR7_ET.mat; ZGW_SR8_ET.mat	Open Science Framework	doi:10.17605/OSF.IO/Q3ZWS	https://doi.org/10.17605/OSF.IO/Q3ZWS
ZJS eyes	Eye-tracking acquisition	EyeLink 1000 Plus	SR Research	1	5-8	ZJS Eye-tracking task 1 block 5-8	task1/Raw data/ZJS/ZJS_SR5_ET.mat; ZJS_SR6_ET.mat; ZJS_SR7_ET.mat; ZJS_SR8_ET.mat	Open Science Framework	doi:10.17605/OSF.IO/Q3ZWS	https://doi.org/10.17605/OSF.IO/Q3ZWS
ZKB eyes	Eye-tracking acquisition	EyeLink 1000 Plus	SR Research	1	5-8	ZKB Eye-tracking task 1 block 5-8	task1/Raw data/ZKB/ZKB_SR5_ET.mat; ZKB_SR6_ET.mat; ZKB_SR7_ET.mat; ZKB_SR8_ET.mat	Open Science Framework	doi:10.17605/OSF.IO/Q3ZWS	https://doi.org/10.17605/OSF.IO/Q3ZWS
ZDM eyes	Eye-tracking acquisition	EyeLink 1000 Plus	SR Research	1	5-8	ZDM Eye-tracking task 1 block 5-8	task1/Raw data/ZDM/ZDM_SR5_ET.mat; ZDM_SR6_ET.mat; ZDM_SR7_ET.mat; ZDM_SR8_ET.mat	Open Science Framework	doi:10.17605/OSF.IO/Q3ZWS	https://doi.org/10.17605/OSF.IO/Q3ZWS
ZJM eyes	Eye-tracking acquisition	EyeLink 1000 Plus	SR Research	1	5-8	ZJM Eye-tracking task 1 block 5-8	task1/Raw data/ZJM/ZJM_SR5_ET.mat; ZJM_SR6_ET.mat; ZJM_SR7_ET.mat; ZJM_SR8_ET.mat	Open Science Framework	doi:10.17605/OSF.IO/Q3ZWS	https://doi.org/10.17605/OSF.IO/Q3ZWS
ZKW eyes	Eye-tracking acquisition	EyeLink 1000 Plus	SR Research	2	1-6	ZKW Eye-tracking task 2 block 1-6	task2/Raw data/ZKW/ZKW_NR1_ET.mat; ZKW_NR2_ET.mat; ZKW_NR3_ET.mat; ZKW_NR4_ET.mat; ZKW_NR5_ET.mat; ZKW_NR6_ET.mat	Open Science Framework	doi:10.17605/OSF.IO/Q3ZWS	https://doi.org/10.17605/OSF.IO/Q3ZWS
ZDN eyes	Eye-tracking acquisition	EyeLink 1000 Plus	SR Research	2	1-6	ZDN Eye-tracking task 2 block 1-6	task2/Raw data/ZDN/ZDN_NR1_ET.mat; ZDN_NR2_ET.mat; ZDN_NR3_ET.mat; ZDN_NR4_ET.mat; ZDN_NR5_ET.mat; ZDN_NR6_ET.mat	Open Science Framework	doi:10.17605/OSF.IO/Q3ZWS	https://doi.org/10.17605/OSF.IO/Q3ZWS
ZPH eyes	Eye-tracking acquisition	EyeLink 1000 Plus	SR Research	2	1-6	ZPH Eye-tracking task 2 block 1-6	task2/Raw data/ZPH/ZPH_NR1_ET.mat; ZPH_NR3_ET.mat; ZPH_NR4_ET.mat; ZPH_NR5_ET.mat; ZPH_NR6_ET.mat	Open Science Framework	doi:10.17605/OSF.IO/Q3ZWS	https://doi.org/10.17605/OSF.IO/Q3ZWS
ZMG eyes	Eye-tracking acquisition	EyeLink 1000 Plus	SR Research	2	1-6	ZMG Eye-tracking task 2 block 1-6	task2/Raw data/ZMG/ZMG_NR1_ET.mat; ZMG_NR2_ET.mat; ZMG_NR3_ET.mat; ZMG_NR4_ET.mat; ZMG_NR5_ET.mat; ZMG_NR6_ET.mat	Open Science Framework	doi:10.17605/OSF.IO/Q3ZWS	https://doi.org/10.17605/OSF.IO/Q3ZWS
ZAB eyes	Eye-tracking acquisition	EyeLink 1000 Plus	SR Research	2	1-6	ZAB Eye-tracking task 2 block 1-6	task2/Raw data/ZAB/ZAB_NR1_ET.mat; ZAB_NR2_ET.mat; ZAB_NR3_ET.mat; ZAB_NR4_ET.mat; ZAB_NR5_ET.mat; ZAB_NR6_ET.mat	Open Science Framework	doi:10.17605/OSF.IO/Q3ZWS	https://doi.org/10.17605/OSF.IO/Q3ZWS
ZJN eyes	Eye-tracking acquisition	EyeLink 1000 Plus	SR Research	2	1-6	ZJN Eye-tracking task 2 block 1-6	task2/Raw data/ZJN/ZJN_NR1_ET.mat; ZJN_NR2_ET.mat; ZJN_NR3_ET.mat; ZJN_NR4_ET.mat; ZJN_NR5_ET.mat; ZJN_NR6_ET.mat	Open Science Framework	doi:10.17605/OSF.IO/Q3ZWS	https://doi.org/10.17605/OSF.IO/Q3ZWS
ZKH eyes	Eye-tracking acquisition	EyeLink 1000 Plus	SR Research	2	1-6	ZKH Eye-tracking task 2 block 1-6	task2/Raw data/ZKH/ZKH_NR1_ET.mat; ZKH_NR2_ET.mat; ZKH_NR3_ET.mat; ZKH_NR4_ET.mat; ZKH_NR5_ET.mat; ZKH_NR6_ET.mat	Open Science Framework	doi:10.17605/OSF.IO/Q3ZWS	https://doi.org/10.17605/OSF.IO/Q3ZWS
ZGW eyes	Eye-tracking acquisition	EyeLink 1000 Plus	SR Research	2	1-6	ZGW Eye-tracking task 2 block 1-6	task2/Raw data/ZGW/ZGW_NR1_ET.mat; ZGW_NR2_ET.mat; ZGW_NR3_ET.mat; ZGW_NR4_ET.mat; ZGW_NR5_ET.mat; ZGW_NR6_ET.mat	Open Science Framework	doi:10.17605/OSF.IO/Q3ZWS	https://doi.org/10.17605/OSF.IO/Q3ZWS
ZJS eyes	Eye-tracking acquisition	EyeLink 1000 Plus	SR Research	2	1-6	ZJS Eye-tracking task 2 block 1-6	task2/Raw data/ZJS/ZJS_NR1_ET.mat; ZJS_NR2_ET.mat; ZJS_NR3_ET.mat; ZJS_NR4_ET.mat; ZJS_NR5_ET.mat; ZJS_NR6_ET.mat	Open Science Framework	doi:10.17605/OSF.IO/Q3ZWS	https://doi.org/10.17605/OSF.IO/Q3ZWS
ZKB eyes	Eye-tracking acquisition	EyeLink 1000 Plus	SR Research	2	1-6	ZKB Eye-tracking task 2 block 1-6	task2/Raw data/ZKB/ZKB_NR1_ET.mat; ZKB_NR2_ET.mat; ZKB_NR3_ET.mat; ZKB_NR4_ET.mat; ZKB_NR5_ET.mat; ZKB_NR6_ET.mat	Open Science Framework	doi:10.17605/OSF.IO/Q3ZWS	https://doi.org/10.17605/OSF.IO/Q3ZWS
ZDM eyes	Eye-tracking acquisition	EyeLink 1000 Plus	SR Research	2	1-6	ZDM Eye-tracking task 2 block 1-6	task2/Raw data/ZDM/ZDM_NR1_ET.mat; ZDM_NR2_ET.mat; ZDM_NR3_ET.mat; ZDM_NR4_ET.mat; ZDM_NR5_ET.mat; ZDM_NR6_ET.mat	Open Science Framework	doi:10.17605/OSF.IO/Q3ZWS	https://doi.org/10.17605/OSF.IO/Q3ZWS
ZJM eyes	Eye-tracking acquisition	EyeLink 1000 Plus	SR Research	2	1-6	ZJM Eye-tracking task 2 block 1-6	task2/Raw data/ZJM/ZJM_NR1_ET.mat; ZJM_NR2_ET.mat; ZJM_NR3_ET.mat; ZJM_NR4_ET.mat; ZJM_NR5_ET.mat; ZJM_NR6_ET.mat	Open Science Framework	doi:10.17605/OSF.IO/Q3ZWS	https://doi.org/10.17605/OSF.IO/Q3ZWS
ZKW eyes	Eye-tracking acquisition	EyeLink 1000 Plus	SR Research	3	1-9	ZKW Eye-tracking task 3 block 1-9	task3/Raw data/ZKW/ZKW_TSR1_ET.mat; ZKW_TSR2_ET.mat; ZKW_TSR3_ET.mat; ZKW_TSR4_ET.mat; ZKW_TSR5_ET.mat; ZKW_TSR6_ET.mat; ZKW_TSR7_ET.mat; ZKW_TSR8_ET.mat; ZKW_TSR9_ET.mat	Open Science Framework	doi:10.17605/OSF.IO/Q3ZWS	https://doi.org/10.17605/OSF.IO/Q3ZWS
ZDN eyes	Eye-tracking acquisition	EyeLink 1000 Plus	SR Research	3	1-9	ZDN Eye-tracking task 3 block 1-9	task3/Raw data/ZDN/ZDN_TSR1_ET.mat; ZDN_TSR2_ET.mat; ZDN_TSR3_ET.mat; ZDN_TSR4_ET.mat; ZDN_TSR5_ET.mat; ZDN_TSR6_ET.mat; ZDN_TSR7_ET.mat; ZDN_TSR8_ET.mat; ZDN_TSR9_ET.mat	Open Science Framework	doi:10.17605/OSF.IO/Q3ZWS	https://doi.org/10.17605/OSF.IO/Q3ZWS
ZPH eyes	Eye-tracking acquisition	EyeLink 1000 Plus	SR Research	3	1-9	ZPH Eye-tracking task 3 block 1-9	task3/Raw data/ZPH/ZPH_TSR1_ET.mat; ZPH_TSR2_ET.mat; ZPH_TSR3_ET.mat; ZPH_TSR4_ET.mat; ZPH_TSR5_ET.mat; ZPH_TSR6_ET.mat; ZPH_TSR7_ET.mat; ZPH_TSR8_ET.mat; ZPH_TSR9_ET.mat	Open Science Framework	doi:10.17605/OSF.IO/Q3ZWS	https://doi.org/10.17605/OSF.IO/Q3ZWS
ZMG eyes	Eye-tracking acquisition	EyeLink 1000 Plus	SR Research	3	1-9	ZMG Eye-tracking task 3 block 1-9	task3/Raw data/ZMG/ZMG_TSR1_ET.mat; ZMG_TSR2_ET.mat; ZMG_TSR3_ET.mat; ZMG_TSR4_ET.mat; ZMG_TSR5_ET.mat; ZMG_TSR6_ET.mat; ZMG_TSR7_ET.mat; ZMG_TSR8_ET.mat; ZMG_TSR9_ET.mat	Open Science Framework	doi:10.17605/OSF.IO/Q3ZWS	https://doi.org/10.17605/OSF.IO/Q3ZWS
ZAB eyes	Eye-tracking acquisition	EyeLink 1000 Plus	SR Research	3	1-9	ZAB Eye-tracking task 3 block 1-9	task3/Raw data/ZAB/ZAB_TSR1_ET.mat; ZAB_TSR2_ET.mat; ZAB_TSR3_ET.mat; ZAB_TSR4_ET.mat; ZAB_TSR5_ET.mat; ZAB_TSR6_ET.mat; ZAB_TSR7_ET.mat; ZAB_TSR8_ET.mat; ZAB_TSR9_ET.mat	Open Science Framework	doi:10.17605/OSF.IO/Q3ZWS	https://doi.org/10.17605/OSF.IO/Q3ZWS
ZJN eyes	Eye-tracking acquisition	EyeLink 1000 Plus	SR Research	3	1-9	ZJN Eye-tracking task 3 block 1-9	task3/Raw data/ZJN/ZJN_TSR1_ET.mat; ZJN_TSR2_ET.mat; ZJN_TSR3_ET.mat; ZJN_TSR4_ET.mat; ZJN_TSR5_ET.mat; ZJN_TSR6_ET.mat; ZJN_TSR7_ET.mat; ZJN_TSR8_ET.mat; ZJN_TSR9_ET.mat	Open Science Framework	doi:10.17605/OSF.IO/Q3ZWS	https://doi.org/10.17605/OSF.IO/Q3ZWS
ZKH eyes	Eye-tracking acquisition	EyeLink 1000 Plus	SR Research	3	1-9	ZKH Eye-tracking task 3 block 1-9	task3/Raw data/ZKH/ZKH_TSR1_ET.mat; ZKH_TSR2_ET.mat; ZKH_TSR3_ET.mat; ZKH_TSR4_ET.mat; ZKH_TSR5_ET.mat; ZKH_TSR6_ET.mat; ZKH_TSR7_ET.mat; ZKH_TSR8_ET.mat; ZKH_TSR9_ET.mat	Open Science Framework	doi:10.17605/OSF.IO/Q3ZWS	https://doi.org/10.17605/OSF.IO/Q3ZWS
ZGW eyes	Eye-tracking acquisition	EyeLink 1000 Plus	SR Research	3	1-9	ZGW Eye-tracking task 3 block 1-9	task3/Raw data/ZGW/ZGW_TSR1_ET.mat; ZGW_TSR2_ET.mat; ZGW_TSR3_ET.mat; ZGW_TSR4_ET.mat; ZGW_TSR5_ET.mat; ZGW_TSR6_ET.mat; ZGW_TSR7_ET.mat; ZGW_TSR8_ET.mat; ZGW_TSR9_ET.mat	Open Science Framework	doi:10.17605/OSF.IO/Q3ZWS	https://doi.org/10.17605/OSF.IO/Q3ZWS
ZJS eyes	Eye-tracking acquisition	EyeLink 1000 Plus	SR Research	3	1-9	ZJS Eye-tracking task 3 block 1-9	task3/Raw data/ZJS/ZJS_TSR1_ET.mat; ZJS_TSR2_ET.mat; ZJS_TSR3_ET.mat; ZJS_TSR4_ET.mat; ZJS_TSR5_ET.mat; ZJS_TSR6_ET.mat; ZJS_TSR7_ET.mat; ZJS_TSR8_ET.mat; ZJS_TSR9_ET.mat	Open Science Framework	doi:10.17605/OSF.IO/Q3ZWS	https://doi.org/10.17605/OSF.IO/Q3ZWS
ZKB eyes	Eye-tracking acquisition	EyeLink 1000 Plus	SR Research	3	1-9	ZKB Eye-tracking task 3 block 1-9	task3/Raw data/ZKB/ZKB_TSR1_ET.mat; ZKB_TSR2_ET.mat; ZKB_TSR3_ET.mat; ZKB_TSR4_ET.mat; ZKB_TSR5_ET.mat; ZKB_TSR6_ET.mat; ZKB_TSR7_ET.mat; ZKB_TSR8_ET.mat; ZKB_TSR9_ET.mat	Open Science Framework	doi:10.17605/OSF.IO/Q3ZWS	https://doi.org/10.17605/OSF.IO/Q3ZWS
ZDM eyes	Eye-tracking acquisition	EyeLink 1000 Plus	SR Research	3	1-9	ZDM Eye-tracking task 3 block 1-9	task3/Raw data/ZDM/ZDM_TSR1_ET.mat; ZDM_TSR2_ET.mat; ZDM_TSR3_ET.mat; ZDM_TSR4_ET.mat; ZDM_TSR5_ET.mat; ZDM_TSR6_ET.mat; ZDM_TSR7_ET.mat; ZDM_TSR8_ET.mat; ZDM_TSR9_ET.mat	Open Science Framework	doi:10.17605/OSF.IO/Q3ZWS	https://doi.org/10.17605/OSF.IO/Q3ZWS
ZJM eyes	Eye-tracking acquisition	EyeLink 1000 Plus	SR Research	3	1-9	ZJM Eye-tracking task 3 block 1-9	task3/Raw data/ZJM/ZJM_TSR1_ET.mat; ZJM_TSR2_ET.mat; ZJM_TSR3_ET.mat; ZJM_TSR4_ET.mat; ZJM_TSR5_ET.mat; ZJM_TSR6_ET.mat; ZJM_TSR7_ET.mat; ZJM_TSR8_ET.mat; ZJM_TSR9_ET.mat	Open Science Framework	doi:10.17605/OSF.IO/Q3ZWS	https://doi.org/10.17605/OSF.IO/Q3ZWS
